# Supplementary material for: The Effect of Cardiac Resynchronization Therapy on Right Ventricular Function: A Systematic Review and Meta-Analysis
Source: J Clin Med. 2024 Jul 16;13(14):4173. doi: 10.3390/jcm13144173 (PMC11277751; doi:10.3390/jcm13144173)
Supplement: Supplementary file 1 [file jcm-13-04173-s001.zip]

Archive with 1 entries (1 files):
- jcm-3084523-supplementary.pdf
